# Supplementary material for: Fecal Transmission of Nucleopolyhedroviruses: A Neglected Route to Disease?
Source: Insects. 2025 May 26;16(6):562. doi: 10.3390/insects16060562 (PMC12192623; doi:10.3390/insects16060562)
Supplement: Supplementary file 1 [file insects-16-00562-s001.zip]

Archive with 1 entries (1 files):
- insects-3635988-supplementary.pdf
